# Supplementary material for: Crosstalk between CXCR4/ACKR3 and EGFR Signaling in Breast Cancer Cells
Source: Int J Mol Sci. 2022 Oct 6;23(19):11887. doi: 10.3390/ijms231911887 (PMC9570020; doi:10.3390/ijms231911887)
Supplement: Supplementary file 1 [file ijms-23-11887-s001.zip]

Archive with 2 entries (2 files):
- Figures S1-S4.pdf
- Tables S1-S4.pdf
